# Supplementary material for: A New Double-Stranded RNA Mycovirus in Cryphonectria naterciae Is Able to Cross the Species Barrier and Is Deleterious to a New Host
Source: J Fungi (Basel). 2021 Oct 14;7(10):861. doi: 10.3390/jof7100861 (PMC8538617; doi:10.3390/jof7100861)
Supplement: Supplementary file 1 [file jof-07-00861-s001.zip]

Archive with 1 entries (1 files):
- jof-1404630-supplementary.pdf
